# Supplementary material for: Development of a Novel Phagomagnetic-Assisted Isothermal DNA Amplification System for Endpoint Electrochemical Detection of Listeria monocytogenes
Source: Biosensors (Basel). 2023 Apr 7;13(4):464. doi: 10.3390/bios13040464 (PMC10136355; doi:10.3390/bios13040464)
Supplement: Supplementary file 1 [file biosensors-13-00464-s001.zip]

Archive with 1 entries (1 files):
- biosensors-2300624-SI.pdf
